# Supplementary material for: Prevalence and molecular characterization of human bocavirus-1 in children and adults with influenza-like illness from Kunming, Southwest China
Source: Microbiol Spectr. 2024 Dec 11;13(1):e01564-24. doi: 10.1128/spectrum.01564-24 (PMC11705858; doi:10.1128/spectrum.01564-24)
Supplement: Supplemental material — Supplemental data. [file spectrum.01564-24-s0001.txt]

The accession numbers of 107 strains
Seq-ID	collection-date	country	host	isolate	taxname
PP625017.1	9-Apr-18	China	Homo sapiens	Yunnan/2018_4218_BoV-2	Human bocavirus 1
PP625018.1	24-Apr-18	China	Homo sapiens	Yunnan/2018_4270_BoV-3	Human bocavirus 1
PP625019.1	11-Jun-18	China	Homo sapiens	Yunnan/2018_0496_BoV-6	Human bocavirus 1
PP625020.1	2-Jul-18	China	Homo sapiens	Yunnan/2018_4433_BoV-12	Human bocavirus 1
PP625021.1	30-Jul-18	China	Homo sapiens	Yunnan/2018_0635_BoV-14	Human bocavirus 1
PP625022.1	14-Aug-18	China	Homo sapiens	Yunnan/2018_4532_BoV-16	Human bocavirus 1
PP625023.1	12-Sep-18	China	Homo sapiens	Yunnan/2018_0763_BoV-17	Human bocavirus 1
PP625024.1	20-Sep-18	China	Homo sapiens	Yunnan/2018_0796_BoV-18	Human bocavirus 1
PP625025.1	9-Oct-18	China	Homo sapiens	Yunnan/2018_0829_BoV-21	Human bocavirus 1
PP625026.1	15-Nov-18	China	Homo sapiens	Yunnan/2018_4759_BoV-22	Human bocavirus 1
PP625027.1	10-Dec-18	China	Homo sapiens	Yunnan/2018_3002_BoV-24	Human bocavirus 1
PP625028.1	21-Jan-19	China	Homo sapiens	Yunnan/2018_0066_BoV-27	Human bocavirus 1
PP625029.1	27-Mar-19	China	Homo sapiens	Yunnan/2019_2292_BoV-29	Human bocavirus 1
PP625030.1	15-Apr-19	China	Homo sapiens	Yunnan/2019_0318_BoV-31	Human bocavirus 1
PP625031.1	20-Jun-19	China	Homo sapiens	Yunnan/2019_4437_BoV-32	Human bocavirus 1
PP625032.1	14-Jul-19	China	Homo sapiens	Yunnan/2019_2595_BoV-33	Human bocavirus 1
PP625033.1	11-Sep-19	China	Homo sapiens	Yunnan/2019_2769_BoV-34	Human bocavirus 1
PP625034.1	28-Oct-19	China	Homo sapiens	Yunnan/2019_0867_BoV-35	Human bocavirus 1
PP625035.1	11-Nov-19	China	Homo sapiens	Yunnan/2019_0917_BoV-36	Human bocavirus 1
PP625036.1	11-Nov-19	China	Homo sapiens	Yunnan/2019_4811_BoV-37	Human bocavirus 1
PP625037.1	25-Nov-19	China	Homo sapiens	Yunnan/2019_0950_BoV-38	Human bocavirus 1
PP625038.1	21-Nov-19	China	Homo sapiens	Yunnan/2019_4834_BoV-39	Human bocavirus 1
PP625039.1	2-Dec-19	China	Homo sapiens	Yunnan/2019_4865_BoV-40	Human bocavirus 1
PP625040.1	16-Dec-19	China	Homo sapiens	Yunnan/2019_1012_BoV-41	Human bocavirus 1
PP625041.1	27-Nov-19	China	Homo sapiens	Yunnan/2019_0961_BoV-42	Human bocavirus 1
PP625042.1	25-Feb-21	China	Homo sapiens	Yunnan/2021_2105_BoV-50	Human bocavirus 1
PP625043.1	31-May-21	China	Homo sapiens	Yunnan/2021_0421_BoV-58	Human bocavirus 1
PP625044.1	29-Dec-20	China	Homo sapiens	Yunnan/2021_1036_BoV-61	Human bocavirus 1
PP625045.1	17-Dec-20	China	Homo sapiens	Yunnan/2020_4420_BoV-72	Human bocavirus 1
PP625046.1	16-Dec-20	China	Homo sapiens	Yunnan/2020_0994_BoV-73	Human bocavirus 1
PP625047.1	16-Dec-20	China	Homo sapiens	Yunnan/2020_0989_BoV-74	Human bocavirus 1
PP625048.1	15-Dec-20	China	Homo sapiens	Yunnan/2020_4416_BoV-75	Human bocavirus 1
PP625049.1	12-Dec-20	China	Homo sapiens	Yunnan/2020_3145_BoV-78	Human bocavirus 1
PP625050.1	7-Dec-20	China	Homo sapiens	Yunnan/2020_0973_BoV-79	Human bocavirus 1
PP625051.1	7-Dec-20	China	Homo sapiens	Yunnan/2020_0964_BoV-80	Human bocavirus 1
PP625052.1	14-Jul-20	China	Homo sapiens	Yunnan/2020_0561_BoV-81	Human bocavirus 1
PP625053.1	30-Nov-20	China	Homo sapiens	Yunnan/2020_0951_BoV-86	Human bocavirus 1
PP625054.1	10-Nov-20	China	Homo sapiens	Yunnan/2020_0901_BoV-94	Human bocavirus 1
PP625055.1	7-Nov-20	China	Homo sapiens	Yunnan/2020_3064_BoV-95	Human bocavirus 1
PP625056.1	10-Oct-20	China	Homo sapiens	Yunnan/2020_2993_BoV-96	Human bocavirus 1
PP625057.1	12-Oct-20	China	Homo sapiens	Yunnan/2020_0815_BoV-97	Human bocavirus 1
PP625058.1	15-Apr-21	China	Homo sapiens	Yunnan/2021_2286_BoV-100	Human bocavirus 1
PP625059.1	30-Mar-21	China	Homo sapiens	Yunnan/2021_4067_BoV-102	Human bocavirus 1
PP625060.1	19-Oct-21	China	Homo sapiens	Yunnan/2021_0842_BoV-104	Human bocavirus 1
PP625061.1	12-Jul-21	China	Homo sapiens	Yunnan/2021_0545_BoV-106	Human bocavirus 1
PP625062.1	18-Jun-21	China	Homo sapiens	Yunnan/2021_2519_BoV-109	Human bocavirus 1
PP625063.1	17-Jul-21	China	Homo sapiens	Yunnan/2021_2618_BoV-110	Human bocavirus 1
PP625064.1	28-Jun-21	China	Homo sapiens	Yunnan/2021_0512_BoV-111	Human bocavirus 1
PP625065.1	17-May-21	China	Homo sapiens	Yunnan/2021_4221_BoV-138	Human bocavirus 1
PP625066.1	27-Apr-22	China	Homo sapiens	Yunnan/2022_0522_BoV-149	Human bocavirus 1
PP625067.1	6-May-22	China	Homo sapiens	Yunnan/2022_0547_BoV-150	Human bocavirus 1
PP625068.1	5-Jul-22	China	Homo sapiens	Yunnan/2022_4787_BoV-152	Human bocavirus 1
PP625069.1	2-Aug-22	China	Homo sapiens	Yunnan/2022_0865_BoV-154	Human bocavirus 1
PP625070.1	2-Aug-22	China	Homo sapiens	Yunnan/2022_0876_BoV-155	Human bocavirus 1
PP625071.1	2-Aug-22	China	Homo sapiens	Yunnan/2022_0880_BoV-156	Human bocavirus 1
PP625072.1	1-Aug-22	China	Homo sapiens	Yunnan/2022_4880_BoV-157	Human bocavirus 1
PP625073.1	22-Aug-22	China	Homo sapiens	Yunnan/2022_0948_BoV-158	Human bocavirus 1
PP625074.1	22-Aug-22	China	Homo sapiens	Yunnan/2022_0953_BoV-159	Human bocavirus 1
PP625075.1	22-Aug-22	China	Homo sapiens	Yunnan/2022_4934_BoV-160	Human bocavirus 1
PP625076.1	6-Oct-22	China	Homo sapiens	Yunnan/2022_2905_BoV-163	Human bocavirus 1
PP625077.1	10-Oct-22	China	Homo sapiens	Yunnan/2022_1108_BoV-164	Human bocavirus 1
PP625078.1	14-Aug-18	China	Homo sapiens	Yunnan/2022_1122_BoV-165	Human bocavirus 1
PP625079.1	14-Nov-22	China	Homo sapiens	Yunnan/2022_1236_BoV-166	Human bocavirus 1
PP625080.1	7-Dec-22	China	Homo sapiens	Yunnan/2022_5233_BoV-168	Human bocavirus 1
PP625081.1	31-Jan-23	China	Homo sapiens	Yunnan/2023_0123_BoV-169	Human bocavirus 1
PP625082.1	10-Apr-23	China	Homo sapiens	Yunnan/2023_0355_BoV-172	Human bocavirus 1
PP625083.1	10-Apr-23	China	Homo sapiens	Yunnan/2023_0356_BoV-173	Human bocavirus 1
PP625084.1	9-May-23	China	Homo sapiens	Yunnan/2023_0451_BoV-174	Human bocavirus 1
PP625085.1	9-May-23	China	Homo sapiens	Yunnan/2023_0461_BoV-175	Human bocavirus 1
PP625086.1	23-May-23	China	Homo sapiens	Yunnan/2023_0549_BoV-177	Human bocavirus 1
PP625087.1	6-Jun-23	China	Homo sapiens	Yunnan/2023_0595_BoV-179	Human bocavirus 1
PP625088.1	13-Jun-23	China	Homo sapiens	Yunnan/2023_0619_BoV-180	Human bocavirus 1
PP625089.1	20-Jun-23	China	Homo sapiens	Yunnan/2023_0642_BoV-181	Human bocavirus 1
PP625090.1	20-Jun-23	China	Homo sapiens	Yunnan/2023_0659_BoV-182	Human bocavirus 1
PP625091.1	19-Jun-23	China	Homo sapiens	Yunnan/2023_4425_BoV-183	Human bocavirus 1
PP625092.1	20-Jun-23	China	Homo sapiens	Yunnan/2023_2616_BoV-185	Human bocavirus 1
PP625093.1	3-Jul-23	China	Homo sapiens	Yunnan/2023_4493_BoV-187	Human bocavirus 1
PP625094.1	3-Jul-23	China	Homo sapiens	Yunnan/2023_4500_BoV-188	Human bocavirus 1
PP625095.1	3-Jul-23	China	Homo sapiens	Yunnan/2023_4501_BoV-189	Human bocavirus 1
PP625096.1	11-Jul-23	China	Homo sapiens	Yunnan/2023_0728_BoV-192	Human bocavirus 1
PP625097.1	11-Jul-23	China	Homo sapiens	Yunnan/2023_0729_BoV-193	Human bocavirus 1
PP625098.1	11-Jul-23	China	Homo sapiens	Yunnan/2023_0735_BoV-194	Human bocavirus 1
PP625099.1	18-Jul-23	China	Homo sapiens	Yunnan/2023_0764_BoV-196	Human bocavirus 1
PP625100.1	21-Jul-23	China	Homo sapiens	Yunnan/2023_2776_BoV-199	Human bocavirus 1
PP625101.1	25-Jul-23	China	Homo sapiens	Yunnan/2023_0777_BoV-200	Human bocavirus 1
PP625102.1	25-Jul-23	China	Homo sapiens	Yunnan/2023_2805_BoV-201	Human bocavirus 1
PP625103.1	1-Aug-23	China	Homo sapiens	Yunnan/2023_2848_BoV-202	Human bocavirus 1
PP625104.1	31-Jul-23	China	Homo sapiens	Yunnan/2023_4688_BoV-203	Human bocavirus 1
PP625105.1	31-Jul-23	China	Homo sapiens	Yunnan/2023_4693_BoV-204	Human bocavirus 1
PP625106.1	1-Aug-23	China	Homo sapiens	Yunnan/2023_0809_BoV-205	Human bocavirus 1
PP625107.1	15-Aug-23	China	Homo sapiens	Yunnan/2023_0856_BoV-206	Human bocavirus 1
PP625108.1	10-Aug-23	China	Homo sapiens	Yunnan/2023_2892_BoV-207	Human bocavirus 1
PP625109.1	14-Aug-23	China	Homo sapiens	Yunnan/2023_4746_BoV-208	Human bocavirus 1
PP625110.1	29-Aug-23	China	Homo sapiens	Yunnan/2023_0914_BoV-210	Human bocavirus 1
PP625111.1	26-Sep-23	China	Homo sapiens	Yunnan/2023_0995_BoV-211	Human bocavirus 1
PP625112.1	25-Sep-23	China	Homo sapiens	Yunnan/2023_3110_BoV-212	Human bocavirus 1
PP625113.1	6-Oct-23	China	Homo sapiens	Yunnan/2023_1031_BoV-213	Human bocavirus 1
PP625114.1	6-Oct-23	China	Homo sapiens	Yunnan/2023_1032_BoV-214	Human bocavirus 1
PP625115.1	10-Oct-23	China	Homo sapiens	Yunnan/2023_1044_BoV-215	Human bocavirus 1
PP625116.1	10-Oct-23	China	Homo sapiens	Yunnan/2023_1057_BoV-216	Human bocavirus 1
PP625117.1	10-Oct-23	China	Homo sapiens	Yunnan/2023_1061_BoV-217	Human bocavirus 1
PP625118.1	10-Oct-23	China	Homo sapiens	Yunnan/2023_1063_BoV-218	Human bocavirus 1
PP625119.1	13-Oct-23	China	Homo sapiens	Yunnan/2023_5027_BoV-221	Human bocavirus 1
PP625120.1	13-Oct-23	China	Homo sapiens	Yunnan/2023_5033_BoV-222	Human bocavirus 1
PP625121.1	19-Oct-23	China	Homo sapiens	Yunnan/2023_1090_BoV-223	Human bocavirus 1
PP625122.1	24-Oct-23	China	Homo sapiens	Yunnan/2023_1111_BoV-224	Human bocavirus 1
PP625123.1	7-Nov-23	China	Homo sapiens	Yunnan/2023_1152_BoV-225	Human bocavirus 1
